# Supplementary material for: Determinants of low socio-economic status and risk of Plasmodium vivax malaria infection in Panama (2009–2012): a case–control study
Source: Malar J. 2015 Jan 21;14:14. doi: 10.1186/s12936-014-0529-7 (PMC4320569; doi:10.1186/s12936-014-0529-7)
Supplement: Additional file 6: — Case–control summary data of malaria exposure by type of house and selected determinants of low SES in Panama during 2009–2012. [file 12936_2014_529_MOESM6_ESM.xlsx]

## Sheet: Sheet1
	Case-control summary data of malaria exposure by type of house and selected determinants of low SES in Panama during 2009-2012
		Malaria exposure
		2009											2010										2011										2012
		0	%	1	%		OR	CI 95%	P	AttFexp	AttFpop		0	%	1	%	OR	CI 95%	P	AttFexp	AttFpop		0	%	1	%	OR	CI 95%	P	AttFexp	AttFpop		0	%	1	%	OR	CI 95%	P	AttFexp	AttFpop
	Total Households	740437		155613			1						796513		99537		1						852590		43460		1						833986		62064		1
	Type 1	587431	79.3357	131184	84.3014		1.398	(1.38,1.42)	< 0.001	0.285	0.2403		636274	79.8824	82341	82.724	1.2059	(1.19,1.23)	< 0.001	0.1707	0.1412		687369	80.6213	31246	71.896	0.6149	(0.60,0.63)	< 0.001	0.385	0.3104		670539	80.4017	48076	77.462	0.8377	(0.82,0.85)	< 0.001	0.1622	0.1304
	Type 2	35823	4.83809	17112	10.9965		2.43	(2.39,2.48)	< 0.001	0.5885	0.06471		40269	5.05566	12666	12.7249	2.7381	(2.68,2.79)	< 0.001	0.6347	0.0807		43072	5.0519	9863	22.6944	5.52	(5.40,5.64)	< 0.001	0.8187	0.1858		41794	5.01136	11141	17.9508	4.146	(4.06,4.24)	< 0.001	0.7588	0.1362
	Type 3	12296	1.66064	2767	1.77813		1.07	(1.03,1.12)	0.001	0.06718	0.00119		13172	1.65371	1891	1.8998	1.1516	(1.10,1.21)	< 0.001	0.1317	0.0025		14170	1.66199	893	2.05476	1.2412	(1.16,1.33)	< 0.001	0.1943	0.0039		13638	1.63528	1425	2.29602	1.4135	(1.34,1.49)	< 0.001	0.2925	0.0067
	Type 4	81353	10.9872	1788	1.149		0.094	(0.09,0.98)	< 0.001	0.9058	0.09952		82318	10.3348	823	0.826828	0.0723	(0.07,0.08)	< 0.001	0.9276	0.0958		82580	9.68578	561	1.29084	0.12	(0.11,0.13)	< 0.001	0.878	0.08504		82523	9.89501	618	0.995746	0.0915	(0.09,0.1)	< 0.001	0.9084	0.08988
	Type 5	23534	3.17839	2762	1.77492		0.5504	(0.53,0.57)	< 0.001	0.4495	0.0142		24480	3.0734	1816	1.82445	0.586	(0.56,0.61)	< 0.001	0.4139	0.1272		25399	2.97904	897	2.06397	0.6865	(0.64,0.73)	< 0.001	0.3136	0.0093		25492	3.05665	804	1.29544	0.4162	(0.39,0.45)	< 0.001	0.5837	0.0178
	Dirt Floor	62661	8.46271	18607	11.9572		1.47	(1.44,1.49)	< 0.001	0.3192	0.0381		68237	8.56697	13031	13.0916	1.607	(1.58,1.64)	< 0.001	0.3779	0.049		72375	8.48884	8893	20.4625	2.6774	(2.61,2.74)	< 0.001	0.6265	0.1281		70338	8.43395	10930	17.6109	2.3206	(2.27,2.37)	< 0.001	0.569	0.1002
	w/o potable water	45768	6.18121	17911	11.51		1.974	(1.94,2.01)	< 0.001	0.4934	0.0567		53567	6.72519	10112	10.159	1.568	(1.53,1.60)	< 0.001	0.3623	0.0368		55560	6.51661	8019	18.4514	3.14	(3.06,3.21)	< 0.001	0.6811	0.1256		54613	6.54843	9066	14.6075	2.4412	(2.39,2.50)	< 0.001	0.5903	0.08623
	w/o sanitary	84403	11.3991	26992	17.3456		1.631	(1.61,1.66)	< 0.001	0.3869	0.06711		9217	1.15717	18178	18.2626	1.8688	(1.84,1.90)	< 0.001	0.9476	0.173		98956	11.6065	12439	28.6217	2.9444	(2.88,3.00)	< 0.001	0.6603	0.189		96801	11.607	14594	23.5144	2.3412	(2.30,2.39)	< 0.001	0.5728	0.1347
	Total Population	2755910		649903			1						2985552		420261		1						3201253		204560		1						3123075		282738		1
	unemployed	82773	3.00347	18599	2.86181		0.95	(0.94,0.97)	< 0.001	0.05	0.001		90429	3.02889	10943	2.60386	0.855	(0.84,0.87)	< 0.001	0.144	0.0043		96656	3.01932	4716	2.30544	0.7579	(0.74,0.78)	< 0.001	0.242	0.0073		94516	3.02638	6856	2.42486	0.8	(0.78,0.82)	< 0.001	0.2036	0.0061
	illiterate	105809	3.83935	42938	6.60683		1.7718	(1.75,1.79)	< 0.001	0.4356	0.02877		119366	3.99812	29381	6.99113	1.8	(1.78,1.83)	< 0.001	0.4459	0.0311		127396	3.97957	21351	10.4375	2.81	(2.77,2.85)	< 0.001	0.6443	0.0672		123094	3.94144	25653	9.07306	2.4318	(2.40,2.47)	< 0.001	0.5887	0.05342
	female	1376396	49.9434	316833	48.7508		1						1487318	49.8172	205911	48.996	1						1593787	49.7863	99442	48.6126	1						1558360	49.8983	134869	47.7011	1
	male	1379514	50.0566	333070	51.2492		1.0488	(1.04,1.05)	< 0.001	0.0414	0.02387		1498234	50.1828	214350	51.004	1.03	(1.03,1.04)	< 0.001	0.0323	0.01648		1607466	50.2137	105118	51.3874	1.04	(1.04,1.06)	< 0.001	0.0458	0.0235		1564715	50.1017	147869	52.2989	1.0919	(1.08,1.10)	< 0.001	0.08419	0.04403
	AttFExp = Atributable fraction expose
	AttFPop = Atributable fraction population
	Exposed = 1
	Unexposed = 0
	w / o = without
