# Supplementary material for: Determinants of low socio-economic status and risk of Plasmodium vivax malaria infection in Panama (2009–2012): a case–control study
Source: Malar J. 2015 Jan 21;14:14. doi: 10.1186/s12936-014-0529-7 (PMC4320569; doi:10.1186/s12936-014-0529-7)
Supplement: Additional file 7: — Spearman's nonparametric correlation matrix of malaria incidence by corregimiento against determinants of low socio-economic status and type of house in Panama during 2009-2012. [file 12936_2014_529_MOESM7_ESM.xlsx]

## Sheet: Sheet1
	TABLE S7. Spearman's nonparametric correlation matrix of malaria incidence by corregimiento against determinants of low socio-economic status and type of house in Panama during 2009-2012
		Correlation ρ
		INC_09	INC_10	INC_11	INC_12	TYPE1	TYPE2	DIRT/FLOOR	WO/WATER	WO/SANITARY	WO/ELECTR	UNEMPLOY	ILLITERATE
	INC_09		0.5821***	0.4601***	0.4967***	-0.1754***	0.2052***	0.0518	0.1489***	0.2122***	0.1294**	0.1158	0.1822***
	INC_10			0.5477***	0.5804***	-0.1824***	0.2006***	0.0067	0.13**	0.1944***	0.0999*	0.078	0.1346***
	INC_11				0.7499***	-0.1925***	0.2148***	0.0202	0.1708***	0.2364***	0.1069**	0.0071	0.1911***
	INC_12					-0.191***	0.2169***	0.043	0.1686***	0.2247***	0.1148**	-0.1439	0.1891***
	TYPE1						-0.7956***	-0.4863***	-0.5719***	-0.5456***	-0.5692***	-0.2065*	-0.4364***
	TYPE2							0.6766***	0.7716***	0.7664***	0.7761***	0.2902**	0.6742***
	DIRT/FLOOR								0.6287***	0.60052***	0.8051***	0.0737	0.712***
	w/o/WATER									0.7766***	0.7991***	0.2736**	0.6432***
	w/o/SANITARY										0.7930***	0.3968***	0.7504***
	w/o/ELECTR											0.3013**	0.7920***
	UNEMPLOY												0.2922**
	ILLITERATE												
	w/o/ELECTR = without electricity
	Blue caption = negative monotonic correlation
	Red caption = positive monotonic correlation
	Black caption = no significant correlation
	* = p < 0.05
	** = p < 0.01
	*** = p < 0.001
